# Supplementary material for: Role of Lamin A/C as Candidate Biomarker of Aggressiveness and Tumorigenicity in Glioblastoma Multiforme
Source: Biomedicines. 2021 Sep 28;9(10):1343. doi: 10.3390/biomedicines9101343 (PMC8533312; doi:10.3390/biomedicines9101343)
Supplement: Supplementary file 1 [file biomedicines-09-01343-s001.zip]

Archive with 2 entries (2 files):
- biomedicines-1353075-suppl/biomedicines-1353075-suppl(figures).pdf
- biomedicines-1353075-suppl/biomedicines-1353075-suppl(tables).zip
